# Supplementary material for: Disubstituted Meldrum’s Acid: Another Scaffold with SuFEx-like Reactivity
Source: Molecules. 2025 Aug 29;30(17):3534. doi: 10.3390/molecules30173534 (PMC12430710; doi:10.3390/molecules30173534)
Supplement: Supplementary file 1 [file molecules-30-03534-s001.zip]

Archive with 1 entries (1 files):
- molecules-3831127-supplementary.pdf
